# Supplementary material for: Computational and Mass Spectrometry-Based Approach Identify Deleterious Non-Synonymous Single Nucleotide Polymorphisms (nsSNPs) in JMJD6
Source: Molecules. 2021 Jul 31;26(15):4653. doi: 10.3390/molecules26154653 (PMC8347302; doi:10.3390/molecules26154653)
Supplement: Supplementary file 1 [file molecules-26-04653-s001.zip]

Archive with 1 entries (1 files):
- molecules-1232771-supplementary.pdf
